# Supplementary material for: Coumarin Derivative Hybrids: Novel Dual Inhibitors Targeting Acetylcholinesterase and Monoamine Oxidases for Alzheimer’s Therapy
Source: Int J Mol Sci. 2024 Nov 28;25(23):12803. doi: 10.3390/ijms252312803 (PMC11641184; doi:10.3390/ijms252312803)
Supplement: Supplementary file 1 [file ijms-25-12803-s001.zip]

Archive with 1 entries (1 files):
- ijms-3343998-supplementary.pdf
